# Supplementary material for: Loss of species and genetic diversity during colonization: Insights from acanthocephalan parasites in northern European seals
Source: Ecol Evol. 2023 Oct 19;13(10):e10608. doi: 10.1002/ece3.10608 (PMC10585441; doi:10.1002/ece3.10608)
Supplement: Supplementary file 1 — Appendix S1 [file ECE3-13-e10608-s003.xlsx]

## Sheet: Table S1.1
Table S1.1 Collection data for the 589 Corynosoma specimens analysed in this study. Location in the intestine refers to ten equal-length sections of the small intestine (SI), the cecum (CE), and two equal-length parts of the large intestine (LI).
Individual code	Species	Locality	Host (sub)species	COI cluster	Host individual code	Location in the intestine	Collection date
EY_001	C. strumosum	Lake Saimaa	P. h. saimensis	C. "magdaleni"	2549	SI_4	1-Jul-2012
EY_002	C. strumosum	Lake Saimaa	P. h. saimensis	C. "magdaleni"	2557	SI_7	22-Jul-2012
EY_003	C. strumosum	Baltic Sea	P. h. botnica	C. strumosum s.str.	172	SI_2	20-Apr-2016
EY_004	C. strumosum	Baltic Sea	P. h. botnica	C. strumosum s.str.	173	SI_4	09-May-2016
EY_005	C. strumosum	Baltic Sea	P. h. botnica	C. strumosum s.str.	181	SI_7	09-May-2016
EY_006	Corynosoma sp. 2	Baltic Sea	P. h. botnica	Corynosoma sp. 2	201	SI_9	06-May-2016
EY_007	C. semerme	Baltic Sea	P. h. botnica	C. semerme	183	LI_2	09-May-2016
EY_008	C. semerme	Baltic Sea	H. grypus	C. semerme	1945	LI_2	17-May-2015
EY_009	C. semerme	Baltic Sea	H. grypus	C. semerme	1947	LI_2	17-May-2015
EY_011	C. strumosum	Baltic Sea	P. h. botnica	C. strumosum s.str.	1	SI_4	30-Apr-2016
EY_012	Corynosoma sp. 2	Baltic Sea	P. h. botnica	Corynosoma sp. 2	1	SI_5	30-Apr-2016
EY_013	C. strumosum	Baltic Sea	P. h. botnica	C. strumosum s.str.	1	SI_6	30-Apr-2016
EY_014	C. strumosum	Baltic Sea	P. h. botnica	C. strumosum s.str.	1	SI_7	30-Apr-2016
EY_015	Corynosoma sp. 2	Baltic Sea	P. h. botnica	Corynosoma sp. 2	1	SI_8	30-Apr-2016
EY_016	Corynosoma sp. 2	Baltic Sea	P. h. botnica	Corynosoma sp. 2	1	SI_9	30-Apr-2016
EY_017	Corynosoma sp. 2	Baltic Sea	P. h. botnica	Corynosoma sp. 2	1	SI_10	30-Apr-2016
EY_018	C. semerme	Baltic Sea	P. h. botnica	C. semerme	1	LI_1	30-Apr-2016
EY_019	C. semerme	Baltic Sea	P. h. botnica	C. semerme	1	LI_2	30-Apr-2016
EY_020	C. semerme	Baltic Sea	P. h. botnica	C. semerme	1	CE	30-Apr-2016
EY_021	C. strumosum	Baltic Sea	P. h. botnica	C. strumosum s.str.	2	SI_2	30-Apr-2016
EY_022	C. strumosum	Baltic Sea	P. h. botnica	C. strumosum s.str.	2	SI_3	30-Apr-2016
EY_023	C. strumosum	Baltic Sea	P. h. botnica	C. strumosum s.str.	2	SI_4	30-Apr-2016
EY_024	C. strumosum	Baltic Sea	P. h. botnica	C. strumosum s.str.	2	SI_5	30-Apr-2016
EY_025	C. strumosum	Baltic Sea	P. h. botnica	C. strumosum s.str.	2	SI_6	30-Apr-2016
EY_026	C. strumosum	Baltic Sea	P. h. botnica	C. strumosum s.str.	2	SI_8	30-Apr-2016
EY_027	Corynosoma sp. 2	Baltic Sea	P. h. botnica	Corynosoma sp. 2	2	SI_9	30-Apr-2016
EY_028	Corynosoma sp. 2	Baltic Sea	P. h. botnica	Corynosoma sp. 2	2	SI_10	30-Apr-2016
EY_029	Corynosoma sp. 2	Baltic Sea	P. h. botnica	Corynosoma sp. 2	2	LI_1	30-Apr-2016
EY_030	C. semerme	Baltic Sea	P. h. botnica	C. semerme	2	LI_2	30-Apr-2016
EY_031	C. strumosum	Baltic Sea	P. h. botnica	C. strumosum s.str.	3	SI_3	01-May-2016
EY_032	Corynosoma sp. 2	Baltic Sea	P. h. botnica	Corynosoma sp. 2	3	SI_8	01-May-2016
EY_033	Corynosoma sp. 2	Baltic Sea	P. h. botnica	Corynosoma sp. 2	3	SI_9	01-May-2016
EY_034	C. semerme	Baltic Sea	P. h. botnica	C. semerme	3	LI_1	01-May-2016
EY_035	C. semerme	Baltic Sea	P. h. botnica	C. semerme	3	LI_2	01-May-2016
EY_036	C. strumosum	Baltic Sea	P. h. botnica	C. strumosum s.str.	168	SI_3	30-Dec-2015
EY_037	C. strumosum	Baltic Sea	P. h. botnica	C. strumosum s.str.	168	SI_4	30-Dec-2015
EY_038	C. strumosum	Baltic Sea	P. h. botnica	C. strumosum s.str.	168	SI_6	30-Dec-2015
EY_039	C. strumosum	Baltic Sea	P. h. botnica	C. strumosum s.str.	168	SI_8	30-Dec-2015
EY_040	Corynosoma sp. 2	Baltic Sea	P. h. botnica	Corynosoma sp. 2	168	SI_9	30-Dec-2015
EY_041	C. semerme	Baltic Sea	P. h. botnica	C. semerme	168	SI_10	30-Dec-2015
EY_042	C. semerme	Baltic Sea	P. h. botnica	C. semerme	168	LI_1	30-Dec-2015
EY_043	C. semerme	Baltic Sea	P. h. botnica	C. semerme	168	LI_2	30-Dec-2015
EY_044	C. semerme	Baltic Sea	P. h. botnica	C. semerme	168	CE	30-Dec-2015
EY_045	C. strumosum	Baltic Sea	P. h. botnica	C. strumosum s.str.	172	SI_2	20-Apr-2016
EY_046	C. strumosum	Baltic Sea	P. h. botnica	C. strumosum s.str.	172	SI_3	20-Apr-2016
EY_047	C. strumosum	Baltic Sea	P. h. botnica	C. strumosum s.str.	172	SI_4	20-Apr-2016
EY_048	C. strumosum	Baltic Sea	P. h. botnica	C. strumosum s.str.	172	SI_5	20-Apr-2016
EY_049	C. strumosum	Baltic Sea	P. h. botnica	C. strumosum s.str.	172	SI_6	20-Apr-2016
EY_050	C. strumosum	Baltic Sea	P. h. botnica	C. strumosum s.str.	172	SI_7	20-Apr-2016
EY_051	Corynosoma sp. 2	Baltic Sea	P. h. botnica	Corynosoma sp. 2	172	SI_8	20-Apr-2016
EY_052	Corynosoma sp. 2	Baltic Sea	P. h. botnica	Corynosoma sp. 2	172	SI_9	20-Apr-2016
EY_053	C. semerme	Baltic Sea	P. h. botnica	C. semerme	172	SI_10	20-Apr-2016
EY_054	C. semerme	Baltic Sea	P. h. botnica	C. semerme	172	LI_1	20-Apr-2016
EY_055	C. semerme	Baltic Sea	P. h. botnica	C. semerme	172	LI_2	20-Apr-2016
EY_056	C. semerme	Baltic Sea	P. h. botnica	C. semerme	172	CE	20-Apr-2016
EY_057	C. strumosum	Baltic Sea	P. h. botnica	C. strumosum s.str.	173	SI_3	09-May-2016
EY_058	C. strumosum	Baltic Sea	P. h. botnica	C. strumosum s.str.	173	SI_4	09-May-2016
EY_059	C. strumosum	Baltic Sea	P. h. botnica	C. strumosum s.str.	173	SI_5	09-May-2016
EY_060	C. strumosum	Baltic Sea	P. h. botnica	C. strumosum s.str.	173	SI_6	09-May-2016
EY_061	C. strumosum	Baltic Sea	P. h. botnica	C. strumosum s.str.	173	SI_7	09-May-2016
EY_062	C. strumosum	Baltic Sea	P. h. botnica	C. strumosum s.str.	173	SI_8	09-May-2016
EY_063	C. strumosum	Baltic Sea	P. h. botnica	C. strumosum s.str.	173	SI_9	09-May-2016
EY_064	Corynosoma sp. 2	Baltic Sea	P. h. botnica	Corynosoma sp. 2	173	SI_10	09-May-2016
EY_065	C. strumosum	Baltic Sea	P. h. botnica	C. "magdaleni"	182	SI_3	09-May-2016
EY_066	C. strumosum	Baltic Sea	P. h. botnica	C. strumosum s.str.	182	SI_4	09-May-2016
EY_067	C. strumosum	Baltic Sea	P. h. botnica	C. strumosum s.str.	182	SI_5	09-May-2016
EY_068	C. strumosum	Baltic Sea	P. h. botnica	C. strumosum s.str.	182	SI_6	09-May-2016
EY_069	C. strumosum	Baltic Sea	P. h. botnica	C. strumosum s.str.	182	SI_7	09-May-2016
EY_070	C. strumosum	Baltic Sea	P. h. botnica	C. strumosum s.str.	182	SI_8	09-May-2016
EY_071	C. semerme	Baltic Sea	P. h. botnica	C. semerme	182	LI_2	09-May-2016
EY_072	C. strumosum	Baltic Sea	P. h. botnica	C. strumosum s.str.	176	SI_2	20-Apr-2016
EY_073	C. strumosum	Baltic Sea	P. h. botnica	C. strumosum s.str.	176	SI_3	20-Apr-2016
EY_074	C. strumosum	Baltic Sea	P. h. botnica	C. strumosum s.str.	176	SI_4	20-Apr-2016
EY_075	C. strumosum	Baltic Sea	P. h. botnica	C. strumosum s.str.	176	SI_5	20-Apr-2016
EY_076	C. strumosum	Baltic Sea	P. h. botnica	C. strumosum s.str.	176	SI_6	20-Apr-2016
EY_077	C. strumosum	Baltic Sea	P. h. botnica	C. strumosum s.str.	176	SI_7	20-Apr-2016
EY_078	Corynosoma sp. 2	Baltic Sea	P. h. botnica	Corynosoma sp. 2	176	SI_9	20-Apr-2016
EY_079	C. semerme	Baltic Sea	P. h. botnica	C. semerme	176	SI_10	20-Apr-2016
EY_080	C. semerme	Baltic Sea	P. h. botnica	C. semerme	176	LI_1	20-Apr-2016
EY_081	C. semerme	Baltic Sea	P. h. botnica	C. semerme	176	LI_2	20-Apr-2016
EY_082	C. strumosum	Baltic Sea	P. h. botnica	C. strumosum s.str.	181	SI_3	09-May-2016
EY_084	C. strumosum	Baltic Sea	P. h. botnica	C. strumosum s.str.	181	SI_5	09-May-2016
EY_085	C. strumosum	Baltic Sea	P. h. botnica	C. strumosum s.str.	181	SI_6	09-May-2016
EY_086	C. strumosum	Baltic Sea	P. h. botnica	C. strumosum s.str.	181	SI_7	09-May-2016
EY_087	C. strumosum	Baltic Sea	P. h. botnica	C. "magdaleni"	181	SI_8	09-May-2016
EY_088	C. strumosum	Baltic Sea	P. h. botnica	C. strumosum s.str.	181	SI_9	09-May-2016
EY_089	Corynosoma sp. 2	Baltic Sea	P. h. botnica	Corynosoma sp. 2	181	SI_10	09-May-2016
EY_090	C. strumosum	Baltic Sea	P. h. botnica	C. strumosum s.str.	183	SI_1	09-May-2016
EY_091	C. strumosum	Baltic Sea	P. h. botnica	C. strumosum s.str.	183	SI_5	09-May-2016
EY_092	C. strumosum	Baltic Sea	P. h. botnica	C. strumosum s.str.	183	SI_6	09-May-2016
EY_093	C. strumosum	Baltic Sea	P. h. botnica	C. strumosum s.str.	183	SI_7	09-May-2016
EY_094	Corynosoma sp. 2	Baltic Sea	P. h. botnica	Corynosoma sp. 2	183	SI_8	09-May-2016
EY_095	Corynosoma sp. 2	Baltic Sea	P. h. botnica	Corynosoma sp. 2	183	SI_9	09-May-2016
EY_096	C. strumosum	Baltic Sea	P. h. botnica	C. strumosum s.str.	183	SI_10	09-May-2016
EY_097	C. semerme	Baltic Sea	P. h. botnica	C. semerme	183	LI_1	09-May-2016
EY_098	C. semerme	Baltic Sea	P. h. botnica	C. semerme	183	LI_2	09-May-2016
EY_099	C. semerme	Baltic Sea	P. h. botnica	C. semerme	183	CE	09-May-2016
EY_100	C. strumosum	Baltic Sea	P. h. botnica	C. strumosum s.str.	175	SI_4	20-Apr-2016
EY_101	C. strumosum	Baltic Sea	P. h. botnica	C. strumosum s.str.	175	SI_5	20-Apr-2016
EY_102	C. strumosum	Baltic Sea	P. h. botnica	C. strumosum s.str.	175	SI_6	20-Apr-2016
EY_103	Corynosoma sp. 2	Baltic Sea	P. h. botnica	Corynosoma sp. 2	175	SI_7	20-Apr-2016
EY_104	Corynosoma sp. 2	Baltic Sea	P. h. botnica	Corynosoma sp. 2	175	SI_8	20-Apr-2016
EY_105	Corynosoma sp. 2	Baltic Sea	P. h. botnica	Corynosoma sp. 2	175	SI_9	20-Apr-2016
EY_106	Corynosoma sp. 2	Baltic Sea	P. h. botnica	Corynosoma sp. 2	175	SI_10	20-Apr-2016
EY_107	C. semerme	Baltic Sea	P. h. botnica	C. semerme	175	LI_1	20-Apr-2016
EY_108	C. semerme	Baltic Sea	P. h. botnica	C. semerme	175	LI_2	20-Apr-2016
EY_109	C. semerme	Baltic Sea	P. h. botnica	C. semerme	175	CE	20-Apr-2016
EY_110	C. strumosum	Baltic Sea	P. h. botnica	C. strumosum s.str.	201	SI_6	06-May-2016
EY_112	C. strumosum	Baltic Sea	P. h. botnica	C. strumosum s.str.	201	SI_8	06-May-2016
EY_113	Corynosoma sp. 2	Baltic Sea	P. h. botnica	Corynosoma sp. 2	201	SI_9	06-May-2016
EY_114	C. semerme	Baltic Sea	P. h. botnica	C. semerme	201	SI_10	06-May-2016
EY_115	C. semerme	Baltic Sea	P. h. botnica	C. semerme	201	LI_1	06-May-2016
EY_116	C. semerme	Baltic Sea	P. h. botnica	C. semerme	201	LI_2	06-May-2016
EY_118	Corynosoma sp. 2	Baltic Sea	H. grypus	Corynosoma sp. 2	1945	SI_10	17-May-2015
EY_119	C. semerme	Baltic Sea	H. grypus	C. semerme	1945	LI_1	17-May-2015
EY_120	C. semerme	Baltic Sea	H. grypus	C. semerme	1945	LI_2	17-May-2015
EY_121	C. semerme	Baltic Sea	H. grypus	C. semerme	1945	CE	17-May-2015
EY_122	C. strumosum	Baltic Sea	H. grypus	C. strumosum s.str.	1947	SI_2	17-May-2015
EY_123	C. strumosum	Baltic Sea	H. grypus	C. strumosum s.str.	1947	SI_4	17-May-2015
EY_124	C. strumosum	Baltic Sea	H. grypus	C. strumosum s.str.	1947	SI_5	17-May-2015
EY_125	C. semerme	Baltic Sea	H. grypus	C. semerme	1947	SI_9	17-May-2015
EY_126	C. semerme	Baltic Sea	H. grypus	C. semerme	1947	SI_10	17-May-2015
EY_127	C. semerme	Baltic Sea	H. grypus	C. semerme	1947	LI_1	17-May-2015
EY_128	C. semerme	Baltic Sea	H. grypus	C. semerme	1947	LI_2	17-May-2015
EY_129	C. semerme	Baltic Sea	H. grypus	C. semerme	1947	CE	17-May-2015
EY_130	C. strumosum	Baltic Sea	H. grypus	C. strumosum s.str.	1950	SI_3	17-May-2015
EY_131	C. strumosum	Baltic Sea	H. grypus	C. strumosum s.str.	1950	SI_4	17-May-2015
EY_132	C. strumosum	Baltic Sea	H. grypus	C. strumosum s.str.	1950	SI_5	17-May-2015
EY_133	C. strumosum	Baltic Sea	H. grypus	C. strumosum s.str.	1950	SI_6	17-May-2015
EY_134	C. strumosum	Baltic Sea	H. grypus	C. "magdaleni"	1950	SI_7	17-May-2015
EY_135	C. strumosum	Baltic Sea	H. grypus	C. strumosum s.str.	1950	SI_8	17-May-2015
EY_136	C. strumosum	Baltic Sea	H. grypus	C. strumosum s.str.	1950	SI_9	17-May-2015
EY_137	C. semerme	Baltic Sea	H. grypus	C. semerme	1950	SI_10	17-May-2015
EY_138	C. semerme	Baltic Sea	H. grypus	C. semerme	1950	LI_1	17-May-2015
EY_139	C. semerme	Baltic Sea	H. grypus	C. semerme	1950	LI_2	17-May-2015
EY_140	C. semerme	Baltic Sea	H. grypus	C. semerme	1950	CE	17-May-2015
EY_141	C. strumosum	Baltic Sea	H. grypus	C. "magdaleni"	1946	SI_8	17-May-2015
EY_142	Corynosoma sp. 2	Baltic Sea	H. grypus	Corynosoma sp. 2	1946	SI_10	17-May-2015
EY_143	C. semerme	Baltic Sea	H. grypus	C. semerme	1946	LI_1	17-May-2015
EY_144	C. semerme	Baltic Sea	H. grypus	C. semerme	1946	LI_2	17-May-2015
EY_145	C. semerme	Baltic Sea	H. grypus	C. semerme	1946	CE	17-May-2015
EY_146	C. strumosum	Baltic Sea	H. grypus	C. strumosum s.str.	1951	SI_3	17-May-2015
EY_147	C. strumosum	Baltic Sea	H. grypus	C. strumosum s.str.	1951	SI_4	17-May-2015
EY_148	C. strumosum	Baltic Sea	H. grypus	C. strumosum s.str.	1951	SI_5	17-May-2015
EY_149	C. strumosum	Baltic Sea	H. grypus	C. strumosum s.str.	1951	SI_6	17-May-2015
EY_150	C. strumosum	Baltic Sea	H. grypus	C. strumosum s.str.	1951	SI_7	17-May-2015
EY_151	C. strumosum	Baltic Sea	H. grypus	C. strumosum s.str.	1951	SI_9	17-May-2015
EY_152	C. semerme	Baltic Sea	H. grypus	C. semerme	1951	SI_10	17-May-2015
EY_153	C. semerme	Baltic Sea	H. grypus	C. semerme	1951	LI_1	17-May-2015
EY_154	C. semerme	Baltic Sea	H. grypus	C. semerme	1951	LI_2	17-May-2015
EY_155	C. semerme	Baltic Sea	H. grypus	C. semerme	1951	CE	17-May-2015
EY_156	C. strumosum	Baltic Sea	H. grypus	C. strumosum s.str.	1952	SI_6	17-May-2015
EY_157	C. strumosum	Baltic Sea	H. grypus	C. strumosum s.str.	1952	SI_7	17-May-2015
EY_158	C. strumosum	Baltic Sea	H. grypus	C. strumosum s.str.	1952	SI_8	17-May-2015
EY_159	C. strumosum	Baltic Sea	H. grypus	C. strumosum s.str.	1952	SI_9	17-May-2015
EY_160	C. strumosum	Baltic Sea	H. grypus	C. strumosum s.str.	1952	SI_10	17-May-2015
EY_161	C. semerme	Baltic Sea	H. grypus	C. semerme	1952	LI_1	17-May-2015
EY_162	C. semerme	Baltic Sea	H. grypus	C. semerme	1952	LI_2	17-May-2015
EY_163	C. semerme	Baltic Sea	H. grypus	C. semerme	1952	CE	17-May-2015
EY_164	C. strumosum	Baltic Sea	H. grypus	C. strumosum s.str.	1948	SI_5	16-May-2015
EY_165	C. strumosum	Baltic Sea	H. grypus	C. strumosum s.str.	1948	SI_7	16-May-2015
EY_166	C. semerme	Baltic Sea	H. grypus	C. semerme	1948	LI_1	16-May-2015
EY_167	C. semerme	Baltic Sea	H. grypus	C. semerme	1948	LI_2	16-May-2015
EY_169	C. strumosum	Baltic Sea	H. grypus	C. strumosum s.str.	1944	SI_4	17-May-2015
EY_170	C. strumosum	Baltic Sea	H. grypus	C. strumosum s.str.	1944	SI_5	17-May-2015
EY_171	C. strumosum	Baltic Sea	H. grypus	C. strumosum s.str.	1944	SI_6	17-May-2015
EY_172	C. strumosum	Baltic Sea	H. grypus	C. strumosum s.str.	1944	SI_7	17-May-2015
EY_173	C. strumosum	Baltic Sea	H. grypus	C. strumosum s.str.	1944	SI_8	17-May-2015
EY_174	Corynosoma sp. 2	Baltic Sea	H. grypus	Corynosoma sp. 2	1944	SI_9	17-May-2015
EY_175	C. strumosum	Baltic Sea	H. grypus	C. strumosum s.str.	1944	SI_10	17-May-2015
EY_176	C. semerme	Baltic Sea	H. grypus	C. semerme	1944	LI_1	17-May-2015
EY_177	C. semerme	Baltic Sea	H. grypus	C. semerme	1944	LI_2	17-May-2015
EY_178	C. semerme	Baltic Sea	H. grypus	C. semerme	1944	CE	17-May-2015
EY_179	C. strumosum	Baltic Sea	H. grypus	C. strumosum s.str.	2005	SI_4	28-Jul-2015
EY_180	C. strumosum	Baltic Sea	H. grypus	C. strumosum s.str.	2005	SI_5	28-Jul-2015
EY_181	C. strumosum	Baltic Sea	H. grypus	C. strumosum s.str.	2005	SI_6	28-Jul-2015
EY_182	C. strumosum	Baltic Sea	H. grypus	C. strumosum s.str.	2005	SI_7	28-Jul-2015
EY_183	C. strumosum	Baltic Sea	H. grypus	C. strumosum s.str.	2005	SI_8	28-Jul-2015
EY_184	C. strumosum	Baltic Sea	H. grypus	C. strumosum s.str.	2005	SI_9	28-Jul-2015
EY_185	C. semerme	Baltic Sea	H. grypus	C. semerme	2005	SI_10	28-Jul-2015
EY_186	C. semerme	Baltic Sea	H. grypus	C. semerme	2005	LI_1	28-Jul-2015
EY_187	C. semerme	Baltic Sea	H. grypus	C. semerme	2005	LI_2	28-Jul-2015
EY_188	C. semerme	Baltic Sea	H. grypus	C. semerme	2005	CE	28-Jul-2015
EY_189	C. strumosum	Baltic Sea	H. grypus	C. strumosum s.str.	2018	SI_6	22-Jul-2015
EY_190	C. strumosum	Baltic Sea	H. grypus	C. strumosum s.str.	2018	SI_7	22-Jul-2015
EY_191	C. strumosum	Baltic Sea	H. grypus	C. strumosum s.str.	2018	SI_8	22-Jul-2015
EY_192	C. strumosum	Baltic Sea	H. grypus	C. strumosum s.str.	2018	SI_9	22-Jul-2015
EY_193	C. semerme	Baltic Sea	H. grypus	C. semerme	2018	SI_10	22-Jul-2015
EY_194	C. semerme	Baltic Sea	H. grypus	C. semerme	2018	LI_1	22-Jul-2015
EY_195	C. semerme	Baltic Sea	H. grypus	C. semerme	2018	LI_2	22-Jul-2015
EY_196	C. semerme	Baltic Sea	H. grypus	C. semerme	2018	CE	22-Jul-2015
EY_197	C. strumosum	Baltic Sea	H. grypus	C. strumosum s.str.	1953	SI_4	17-May-2015
EY_198	C. strumosum	Baltic Sea	H. grypus	C. strumosum s.str.	1953	SI_5	17-May-2015
EY_199	C. strumosum	Baltic Sea	H. grypus	C. "magdaleni"	1953	SI_6	17-May-2015
EY_200	C. strumosum	Baltic Sea	H. grypus	C. strumosum s.str.	1953	SI_8	17-May-2015
EY_201	C. semerme	Baltic Sea	H. grypus	C. semerme	1953	LI_1	17-May-2015
EY_202	C. semerme	Baltic Sea	H. grypus	C. semerme	1953	LI_2	17-May-2015
EY_203	C. semerme	Baltic Sea	H. grypus	C. semerme	1953	CE	17-May-2015
EY_204	C. strumosum	Baltic Sea	H. grypus	C. strumosum s.str.	1949	SI_5	17-May-2015
EY_205	C. strumosum	Baltic Sea	H. grypus	C. strumosum s.str.	1949	SI_6	17-May-2015
EY_206	C. strumosum	Baltic Sea	H. grypus	C. strumosum s.str.	1949	SI_7	17-May-2015
EY_207	C. strumosum	Baltic Sea	H. grypus	C. strumosum s.str.	1949	SI_8	17-May-2015
EY_208	C. strumosum	Baltic Sea	H. grypus	C. strumosum s.str.	1949	SI_9	17-May-2015
EY_209	Corynosoma sp. 2	Baltic Sea	H. grypus	Corynosoma sp. 2	1949	SI_10	17-May-2015
EY_210	C. semerme	Baltic Sea	H. grypus	C. semerme	1949	LI_1	17-May-2015
EY_211	C. semerme	Baltic Sea	H. grypus	C. semerme	1949	LI_2	17-May-2015
EY_212	C. semerme	Baltic Sea	H. grypus	C. semerme	1949	CE	17-May-2015
EY_213	C. strumosum	Baltic Sea	H. grypus	C. strumosum s.str.	2062	SI_5	12-Sep-2013
EY_214	C. strumosum	Baltic Sea	H. grypus	C. strumosum s.str.	2062	SI_6	12-Sep-2013
EY_215	C. strumosum	Baltic Sea	H. grypus	C. strumosum s.str.	2062	SI_7	12-Sep-2013
EY_216	C. strumosum	Baltic Sea	H. grypus	C. strumosum s.str.	2062	SI_8	12-Sep-2013
EY_217	C. strumosum	Baltic Sea	H. grypus	C. strumosum s.str.	2062	SI_9	12-Sep-2013
EY_218	C. semerme	Baltic Sea	H. grypus	C. semerme	2062	LI_1	12-Sep-2013
EY_219	C. semerme	Baltic Sea	H. grypus	C. semerme	2062	LI_2	12-Sep-2013
EY_220	C. semerme	Baltic Sea	H. grypus	C. semerme	2062	CE	12-Sep-2013
EY_221	C. strumosum	Baltic Sea	H. grypus	C. strumosum s.str.	2034	SI_1	09-May-2016
EY_222	C. strumosum	Baltic Sea	H. grypus	C. strumosum s.str.	2034	SI_7	09-May-2016
EY_223	C. semerme	Baltic Sea	H. grypus	C. semerme	2034	SI_10	09-May-2016
EY_224	C. semerme	Baltic Sea	H. grypus	C. semerme	2034	LI_1	09-May-2016
EY_225	C. semerme	Baltic Sea	H. grypus	C. semerme	2034	LI_2	09-May-2016
EY_226	C. semerme	Baltic Sea	H. grypus	C. semerme	2034	CE	09-May-2016
EY_227	C. strumosum	Baltic Sea	H. grypus	C. strumosum s.str.	2040	SI_5	03-May-2016
EY_228	C. strumosum	Baltic Sea	H. grypus	C. strumosum s.str.	2040	SI_8	03-May-2016
EY_229	C. strumosum	Baltic Sea	H. grypus	C. strumosum s.str.	2040	SI_9	03-May-2016
EY_230	C. semerme	Baltic Sea	H. grypus	C. semerme	2040	SI_10	03-May-2016
EY_231	C. semerme	Baltic Sea	H. grypus	C. semerme	2040	LI_1	03-May-2016
EY_232	C. semerme	Baltic Sea	H. grypus	C. semerme	2040	LI_2	03-May-2016
EY_233	C. semerme	Baltic Sea	H. grypus	C. semerme	2040	CE	03-May-2016
EY_234	C. strumosum	Baltic Sea	H. grypus	C. strumosum s.str.	2033	SI_1	09-May-2016
EY_235	C. strumosum	Baltic Sea	H. grypus	C. strumosum s.str.	2033	SI_2	09-May-2016
EY_237	C. semerme	Baltic Sea	H. grypus	C. semerme	2033	SI_10	09-May-2016
EY_238	C. semerme	Baltic Sea	H. grypus	C. semerme	2033	LI_1	09-May-2016
EY_239	C. semerme	Baltic Sea	H. grypus	C. semerme	2033	LI_2	09-May-2016
EY_240	C. semerme	Baltic Sea	H. grypus	C. semerme	2033	CE	09-May-2016
EY_241	C. strumosum	Baltic Sea	H. grypus	C. strumosum s.str.	2035	SI_1	16-Apr-2016
EY_242	C. strumosum	Baltic Sea	H. grypus	C. strumosum s.str.	2035	SI_2	16-Apr-2016
EY_243	C. strumosum	Baltic Sea	H. grypus	C. strumosum s.str.	2035	SI_3	16-Apr-2016
EY_244	C. strumosum	Baltic Sea	H. grypus	C. strumosum s.str.	2035	SI_4	16-Apr-2016
EY_246	C. strumosum	Baltic Sea	H. grypus	C. strumosum s.str.	2035	SI_6	16-Apr-2016
EY_247	C. strumosum	Baltic Sea	H. grypus	C. strumosum s.str.	2035	SI_7	16-Apr-2016
EY_248	C. strumosum	Baltic Sea	H. grypus	C. strumosum s.str.	2035	SI_8	16-Apr-2016
EY_249	Corynosoma sp. 2	Baltic Sea	H. grypus	Corynosoma sp. 2	2035	SI_9	16-Apr-2016
EY_250	C. semerme	Baltic Sea	H. grypus	C. semerme	2035	SI_10	16-Apr-2016
EY_251	C. semerme	Baltic Sea	H. grypus	C. semerme	2035	LI_1	16-Apr-2016
EY_252	C. semerme	Baltic Sea	H. grypus	C. semerme	2035	LI_2	16-Apr-2016
EY_253	C. semerme	Baltic Sea	H. grypus	C. semerme	2035	CE	16-Apr-2016
EY_254	C. strumosum	Baltic Sea	H. grypus	C. strumosum s.str.	2036	SI_1	24-Apr-2016
EY_255	C. strumosum	Baltic Sea	H. grypus	C. strumosum s.str.	2036	SI_3	24-Apr-2016
EY_256	C. strumosum	Baltic Sea	H. grypus	C. strumosum s.str.	2036	SI_4	24-Apr-2016
EY_257	C. strumosum	Baltic Sea	H. grypus	C. strumosum s.str.	2036	SI_5	24-Apr-2016
EY_258	C. strumosum	Baltic Sea	H. grypus	C. strumosum s.str.	2036	SI_6	24-Apr-2016
EY_259	Corynosoma sp. 2	Baltic Sea	H. grypus	Corynosoma sp. 2	2036	SI_9	24-Apr-2016
EY_260	C. semerme	Baltic Sea	H. grypus	C. semerme	2036	SI_10	24-Apr-2016
EY_261	C. semerme	Baltic Sea	H. grypus	C. semerme	2036	LI_1	24-Apr-2016
EY_262	C. semerme	Baltic Sea	H. grypus	C. semerme	2036	LI_2	24-Apr-2016
EY_263	C. semerme	Baltic Sea	H. grypus	C. semerme	2036	CE	24-Apr-2016
EY_264	C. strumosum	Lake Saimaa	P. h. saimensis	C. "magdaleni"	2623	SI_1	10-Mar-2015
EY_265	C. strumosum	Lake Saimaa	P. h. saimensis	C. "magdaleni"	2623	SI_2	10-Mar-2015
EY_266	C. strumosum	Lake Saimaa	P. h. saimensis	C. "magdaleni"	2623	SI_3	10-Mar-2015
EY_267	C. strumosum	Lake Saimaa	P. h. saimensis	C. "magdaleni"	2623	SI_4	10-Mar-2015
EY_268	C. strumosum	Lake Saimaa	P. h. saimensis	C. "magdaleni"	2623	SI_5	10-Mar-2015
EY_269	C. strumosum	Lake Saimaa	P. h. saimensis	C. "magdaleni"	2623	SI_6	10-Mar-2015
EY_270	C. strumosum	Lake Saimaa	P. h. saimensis	C. "magdaleni"	2623	SI_7	10-Mar-2015
EY_271	C. strumosum	Lake Saimaa	P. h. saimensis	C. "magdaleni"	2623	SI_8	10-Mar-2015
EY_272	C. strumosum	Lake Saimaa	P. h. saimensis	C. "magdaleni"	2623	SI_9	10-Mar-2015
EY_273	C. strumosum	Lake Saimaa	P. h. saimensis	C. "magdaleni"	2623	SI_10	10-Mar-2015
EY_274	C. strumosum	Lake Saimaa	P. h. saimensis	C. "magdaleni"	2622	SI_2	27-Feb-2015
EY_275	C. strumosum	Lake Saimaa	P. h. saimensis	C. "magdaleni"	2622	SI_3	27-Feb-2015
EY_276	C. strumosum	Lake Saimaa	P. h. saimensis	C. "magdaleni"	2622	SI_4	27-Feb-2015
EY_277	C. strumosum	Lake Saimaa	P. h. saimensis	C. "magdaleni"	2622	SI_5	27-Feb-2015
EY_278	C. strumosum	Lake Saimaa	P. h. saimensis	C. "magdaleni"	2622	SI_6	27-Feb-2015
EY_279	C. strumosum	Lake Saimaa	P. h. saimensis	C. "magdaleni"	2622	SI_7	27-Feb-2015
EY_280	C. strumosum	Lake Saimaa	P. h. saimensis	C. "magdaleni"	2622	SI_8	27-Feb-2015
EY_281	C. strumosum	Lake Saimaa	P. h. saimensis	C. "magdaleni"	2622	SI_9	27-Feb-2015
EY_282	C. strumosum	Lake Saimaa	P. h. saimensis	C. "magdaleni"	2622	SI_10	27-Feb-2015
EY_283	C. strumosum	Lake Saimaa	P. h. saimensis	C. "magdaleni"	2621	SI_3	1-Feb-2015
EY_284	C. strumosum	Lake Saimaa	P. h. saimensis	C. "magdaleni"	2621	SI_4	1-Feb-2015
EY_285	C. strumosum	Lake Saimaa	P. h. saimensis	C. "magdaleni"	2621	SI_5	1-Feb-2015
EY_286	C. strumosum	Lake Saimaa	P. h. saimensis	C. "magdaleni"	2621	SI_6	1-Feb-2015
EY_287	C. strumosum	Lake Saimaa	P. h. saimensis	C. "magdaleni"	2621	SI_7	1-Feb-2015
EY_288	C. strumosum	Lake Saimaa	P. h. saimensis	C. "magdaleni"	2621	SI_8	1-Feb-2015
EY_289	C. strumosum	Lake Saimaa	P. h. saimensis	C. "magdaleni"	2621	SI_9	1-Feb-2015
EY_290	C. strumosum	Lake Saimaa	P. h. saimensis	C. "magdaleni"	2621	SI_10	1-Feb-2015
EY_291	C. strumosum	Lake Saimaa	P. h. saimensis	C. "magdaleni"	2593	SI_4	9-Feb-2014
EY_292	C. strumosum	Lake Saimaa	P. h. saimensis	C. "magdaleni"	2593	SI_5	9-Feb-2014
EY_293	C. strumosum	Lake Saimaa	P. h. saimensis	C. "magdaleni"	2593	SI_6	9-Feb-2014
EY_294	C. strumosum	Lake Saimaa	P. h. saimensis	C. "magdaleni"	2593	SI_7	9-Feb-2014
EY_295	C. strumosum	Lake Saimaa	P. h. saimensis	C. "magdaleni"	2593	SI_8	9-Feb-2014
EY_296	C. strumosum	Lake Saimaa	P. h. saimensis	C. "magdaleni"	2593	SI_9	9-Feb-2014
EY_297	C. strumosum	Lake Saimaa	P. h. saimensis	C. "magdaleni"	2615	SI_3	11-Jul-2014
EY_298	C. strumosum	Lake Saimaa	P. h. saimensis	C. "magdaleni"	2615	SI_4	11-Jul-2014
EY_299	C. strumosum	Lake Saimaa	P. h. saimensis	C. "magdaleni"	2615	SI_5	11-Jul-2014
EY_300	C. strumosum	Lake Saimaa	P. h. saimensis	C. "magdaleni"	2615	SI_6	11-Jul-2014
EY_301	C. strumosum	Lake Saimaa	P. h. saimensis	C. "magdaleni"	2615	SI_7	11-Jul-2014
EY_302	C. strumosum	Lake Saimaa	P. h. saimensis	C. "magdaleni"	2616	SI_2	17-Jul-2014
EY_303	C. strumosum	Lake Saimaa	P. h. saimensis	C. "magdaleni"	2616	SI_4	17-Jul-2014
EY_304	C. strumosum	Lake Saimaa	P. h. saimensis	C. "magdaleni"	2616	SI_5	17-Jul-2014
EY_305	C. strumosum	Lake Saimaa	P. h. saimensis	C. "magdaleni"	2616	SI_6	17-Jul-2014
EY_306	C. strumosum	Lake Saimaa	P. h. saimensis	C. "magdaleni"	2616	SI_7	17-Jul-2014
EY_307	C. strumosum	Lake Saimaa	P. h. saimensis	C. "magdaleni"	2616	SI_8	17-Jul-2014
EY_308	C. strumosum	Lake Saimaa	P. h. saimensis	C. "magdaleni"	2616	SI_9	17-Jul-2014
EY_309	C. strumosum	Lake Saimaa	P. h. saimensis	C. "magdaleni"	2616	SI_10	17-Jul-2014
EY_310	C. strumosum	Lake Saimaa	P. h. saimensis	C. "magdaleni"	2611	SI_7	5-Jun-2014
EY_311	C. strumosum	Lake Saimaa	P. h. saimensis	C. "magdaleni"	2611	SI_8	5-Jun-2014
EY_314	C. strumosum	Lake Saimaa	P. h. saimensis	C. "magdaleni"	2594	SI_2	1-Mar-2014
EY_315	C. strumosum	Lake Saimaa	P. h. saimensis	C. "magdaleni"	2594	SI_3	1-Mar-2014
EY_316	C. strumosum	Lake Saimaa	P. h. saimensis	C. "magdaleni"	2594	SI_4	1-Mar-2014
EY_317	C. strumosum	Lake Saimaa	P. h. saimensis	C. "magdaleni"	2594	SI_5	1-Mar-2014
EY_318	C. strumosum	Lake Saimaa	P. h. saimensis	C. "magdaleni"	2594	SI_6	1-Mar-2014
EY_319	C. strumosum	Lake Saimaa	P. h. saimensis	C. "magdaleni"	2594	SI_7	1-Mar-2014
EY_320	C. strumosum	Lake Saimaa	P. h. saimensis	C. "magdaleni"	2594	SI_8	1-Mar-2014
EY_321	C. strumosum	Lake Saimaa	P. h. saimensis	C. "magdaleni"	2594	SI_9	1-Mar-2014
EY_322	C. strumosum	Lake Saimaa	P. h. saimensis	C. "magdaleni"	2594	SI_10	1-Mar-2014
EY_323	C. strumosum	Lake Saimaa	P. h. saimensis	C. "magdaleni"	2614	SI_4	27-Jun-2014
EY_324	C. strumosum	Lake Saimaa	P. h. saimensis	C. "magdaleni"	2614	SI_5	27-Jun-2014
EY_325	C. strumosum	Lake Saimaa	P. h. saimensis	C. "magdaleni"	2614	SI_6	27-Jun-2014
EY_326	C. strumosum	Lake Saimaa	P. h. saimensis	C. "magdaleni"	2614	SI_7	27-Jun-2014
EY_327	C. strumosum	Lake Saimaa	P. h. saimensis	C. "magdaleni"	2614	SI_8	27-Jun-2014
EY_328	C. strumosum	Lake Saimaa	P. h. saimensis	C. "magdaleni"	2614	SI_9	27-Jun-2014
EY_329	C. strumosum	Lake Saimaa	P. h. saimensis	C. "magdaleni"	2564	SI_1	28-Jan-2013
EY_330	C. strumosum	Lake Saimaa	P. h. saimensis	C. "magdaleni"	2564	SI_2	28-Jan-2013
EY_331	C. strumosum	Lake Saimaa	P. h. saimensis	C. "magdaleni"	2564	SI_3	28-Jan-2013
EY_332	C. strumosum	Lake Saimaa	P. h. saimensis	C. "magdaleni"	2564	SI_4	28-Jan-2013
EY_333	C. strumosum	Lake Saimaa	P. h. saimensis	C. "magdaleni"	2564	SI_5	28-Jan-2013
EY_334	C. strumosum	Lake Saimaa	P. h. saimensis	C. "magdaleni"	2564	SI_6	28-Jan-2013
EY_335	C. strumosum	Lake Saimaa	P. h. saimensis	C. "magdaleni"	2564	SI_7	28-Jan-2013
EY_336	C. strumosum	Lake Saimaa	P. h. saimensis	C. "magdaleni"	2564	SI_8	28-Jan-2013
EY_337	C. strumosum	Lake Saimaa	P. h. saimensis	C. "magdaleni"	2564	SI_9	28-Jan-2013
EY_338	C. strumosum	Lake Saimaa	P. h. saimensis	C. "magdaleni"	2564	SI_10	28-Jan-2013
EY_339	C. strumosum	Lake Saimaa	P. h. saimensis	C. "magdaleni"	2564	LI_1	28-Jan-2013
EY_340	C. strumosum	Lake Saimaa	P. h. saimensis	C. "magdaleni"	2563	SI_6	14-Jan-2013
EY_341	C. strumosum	Lake Saimaa	P. h. saimensis	C. "magdaleni"	2563	SI_7	14-Jan-2013
EY_342	C. strumosum	Lake Saimaa	P. h. saimensis	C. "magdaleni"	2559	SI_5	29-Jul-2012
EY_343	C. strumosum	Lake Saimaa	P. h. saimensis	C. "magdaleni"	2559	SI_6	29-Jul-2012
EY_345	C. strumosum	Lake Saimaa	P. h. saimensis	C. "magdaleni"	2559	SI_8	29-Jul-2012
EY_346	C. strumosum	Lake Saimaa	P. h. saimensis	C. "magdaleni"	2559	SI_9	29-Jul-2012
EY_347	C. strumosum	Lake Saimaa	P. h. saimensis	C. "magdaleni"	2565	SI_2	7-Feb-2013
EY_348	C. strumosum	Lake Saimaa	P. h. saimensis	C. "magdaleni"	2565	SI_3	7-Feb-2013
EY_349	C. strumosum	Lake Saimaa	P. h. saimensis	C. "magdaleni"	2565	SI_4	7-Feb-2013
EY_350	C. strumosum	Lake Saimaa	P. h. saimensis	C. "magdaleni"	2565	SI_5	7-Feb-2013
EY_351	C. strumosum	Lake Saimaa	P. h. saimensis	C. "magdaleni"	2565	SI_6	7-Feb-2013
EY_352	C. strumosum	Lake Saimaa	P. h. saimensis	C. "magdaleni"	2565	SI_7	7-Feb-2013
EY_353	C. strumosum	Lake Saimaa	P. h. saimensis	C. "magdaleni"	2565	SI_8	7-Feb-2013
EY_354	C. strumosum	Lake Saimaa	P. h. saimensis	C. "magdaleni"	2565	SI_9	7-Feb-2013
EY_355	C. strumosum	Lake Saimaa	P. h. saimensis	C. "magdaleni"	2565	SI_10	7-Feb-2013
EY_356	C. strumosum	Lake Saimaa	P. h. saimensis	C. "magdaleni"	2565	LI_1	7-Feb-2013
EY_357	C. strumosum	Lake Saimaa	P. h. saimensis	C. "magdaleni"	2551	SI_4	2-Jul-2012
EY_358	C. strumosum	Lake Saimaa	P. h. saimensis	C. "magdaleni"	2551	SI_5	2-Jul-2012
EY_359	C. strumosum	Lake Saimaa	P. h. saimensis	C. "magdaleni"	2551	SI_6	2-Jul-2012
EY_360	C. strumosum	Lake Saimaa	P. h. saimensis	C. "magdaleni"	2551	SI_7	2-Jul-2012
EY_361	C. strumosum	Lake Saimaa	P. h. saimensis	C. "magdaleni"	2551	SI_8	2-Jul-2012
EY_362	C. strumosum	Lake Saimaa	P. h. saimensis	C. "magdaleni"	2550	SI_1	1-Jul-2012
EY_363	C. strumosum	Lake Saimaa	P. h. saimensis	C. "magdaleni"	2550	SI_3	1-Jul-2012
EY_364	C. strumosum	Lake Saimaa	P. h. saimensis	C. "magdaleni"	2550	SI_4	1-Jul-2012
EY_365	C. strumosum	Lake Saimaa	P. h. saimensis	C. "magdaleni"	2550	SI_5	1-Jul-2012
EY_366	C. strumosum	Lake Saimaa	P. h. saimensis	C. "magdaleni"	2550	SI_6	1-Jul-2012
EY_367	C. strumosum	Lake Saimaa	P. h. saimensis	C. "magdaleni"	2550	SI_7	1-Jul-2012
EY_368	C. strumosum	Lake Saimaa	P. h. saimensis	C. "magdaleni"	2550	SI_8	1-Jul-2012
EY_369	C. strumosum	Lake Saimaa	P. h. saimensis	C. "magdaleni"	2550	SI_9	1-Jul-2012
EY_370	C. strumosum	Lake Saimaa	P. h. saimensis	C. "magdaleni"	2550	SI_10	1-Jul-2012
EY_371	C. strumosum	Lake Saimaa	P. h. saimensis	C. "magdaleni"	2555	SI_3	12-Jul-2012
EY_372	C. strumosum	Lake Saimaa	P. h. saimensis	C. "magdaleni"	2555	SI_4	12-Jul-2012
EY_373	C. strumosum	Lake Saimaa	P. h. saimensis	C. "magdaleni"	2555	SI_5	12-Jul-2012
EY_374	C. strumosum	Lake Saimaa	P. h. saimensis	C. "magdaleni"	2549	SI_2	1-Jul-2012
EY_375	C. strumosum	Lake Saimaa	P. h. saimensis	C. "magdaleni"	2527	SI_6	3-Jun-2011
EY_376	C. strumosum	Lake Saimaa	P. h. saimensis	C. "magdaleni"	2557	SI_7	3-Jun-2011
EY_377	C. strumosum	Lake Saimaa	P. h. saimensis	C. "magdaleni"	2551	SI_7	2-Jul-2012
EY_378	C. strumosum	Lake Saimaa	P. h. saimensis	C. "magdaleni"	2584	SI_6	5-Jul-2013
EY_379	C. strumosum	Lake Saimaa	P. h. saimensis	C. "magdaleni"	2615	SI_4	11-Jul-2014
EY_380	C. strumosum	Lake Saimaa	P. h. saimensis	C. "magdaleni"	2531	SI_4	8-Jul-2011
EY_381	C. strumosum	Lake Saimaa	P. h. saimensis	C. "magdaleni"	2528	SI_4	25-Jun-2011
EY_382	C. strumosum	Lake Saimaa	P. h. saimensis	C. "magdaleni"	2611	SI_8	5-Jun-2014
EY_383	C. strumosum	Lake Saimaa	P. h. saimensis	C. "magdaleni"	2593	SI_7	9-Feb-2014
EY_384	C. strumosum	Baltic Sea	H. grypus	C. strumosum s.str.	1952	SI_8	17-May-2015
EY_385	C. strumosum	Baltic Sea	H. grypus	C. strumosum s.str.	2018	SI_9	22-Jul-2015
EY_386	C. strumosum	Baltic Sea	H. grypus	C. "magdaleni"	2062	SI_7	12-Sep-2013
EY_387	C. strumosum	Baltic Sea	H. grypus	C. strumosum s.str.	2035	SI_1	16-Apr-2016
EY_388	C. strumosum	Baltic Sea	H. grypus	C. strumosum s.str.	1951	SI_3	17-May-2015
EY_389	C. strumosum	Baltic Sea	H. grypus	C. strumosum s.str.	1953	SI_5	17-May-2015
EY_390	Corynosoma sp. 2	Baltic Sea	H. grypus	Corynosoma sp. 2	2034	SI_10	09-May-2016
EY_391	C. strumosum	Baltic Sea	H. grypus	C. strumosum s.str.	2036	SI_5	24-Apr-2016
EY_392	C. strumosum	Baltic Sea	H. grypus	C. strumosum s.str.	2005	SI_6	28-Jul-2015
EY_393	C. strumosum	Baltic Sea	H. grypus	C. "magdaleni"	1950	SI_9	17-May-2015
EY_394	C. strumosum	Baltic Sea	P. h. botnica	C. strumosum s.str.	181	SI_6	09-May-2016
EY_395	C. strumosum	Baltic Sea	P. h. botnica	C. strumosum s.str.	201	SI_9	06-May-2016
EY_396	C. strumosum	Baltic Sea	P. h. botnica	C. strumosum s.str.	183	SI_7	09-May-2016
EY_397	C. strumosum	Baltic Sea	P. h. botnica	C. strumosum s.str.	168	SI_8	30-Dec-2015
EY_398	C. strumosum	Baltic Sea	P. h. botnica	C. strumosum s.str.	176	SI_5	20-Apr-2016
EY_399	C. strumosum	Baltic Sea	P. h. botnica	C. strumosum s.str.	1	SI_5	30-Apr-2016
EY_400	Corynosoma sp. 2	Baltic Sea	P. h. botnica	Corynosoma sp. 2	175	SI_8	20-Apr-2016
EY_401	C. strumosum	Baltic Sea	P. h. botnica	C. strumosum s.str.	172	SI_4	20-Apr-2016
EY_402	C. strumosum	Baltic Sea	P. h. botnica	C. strumosum s.str.	182	SI_4	09-May-2016
EY_403	Corynosoma sp. 2	Baltic Sea	P. h. botnica	Corynosoma sp. 2	173	SI_10	09-May-2016
EY_404	Corynosoma sp. 2	Baltic Sea	P. h. botnica	Corynosoma sp. 2	183	SI_9	09-May-2016
EY_405	C. semerme	Baltic Sea	P. h. botnica	C. semerme	176	SI_10	20-Apr-2016
EY_406	Corynosoma sp. 2	Baltic Sea	P. h. botnica	Corynosoma sp. 2	3	SI_8	01-May-2016
EY_407	C. strumosum	Baltic Sea	P. h. botnica	C. strumosum s.str.	173	SI_8	09-May-2016
EY_408	C. semerme	Baltic Sea	P. h. botnica	C. semerme	168	SI_8	30-Dec-2016
EY_409	C. semerme	Baltic Sea	H. grypus	C. semerme	1947	LI_1	17-May-2015
EY_410	C. semerme	Baltic Sea	H. grypus	C. semerme	2018	SI_10	22-Jul-2015
EY_411	C. semerme	Baltic Sea	H. grypus	C. semerme	2005	LI_2	28-Jul-2015
EY_412	C. semerme	Baltic Sea	H. grypus	C. semerme	1953	LI_1	17-May-2015
EY_413	C. semerme	Baltic Sea	H. grypus	C. semerme	2036	LI_2	24-Apr-2016
EY_414	Corynosoma sp. 2	Baltic Sea	H. grypus	Corynosoma sp. 2	1945	SI_10	23-Apr-2016
EY_415	C. semerme	Baltic Sea	H. grypus	C. semerme	2033	LI_2	09-May-2016
EY_416	C. semerme	Baltic Sea	H. grypus	C. semerme	2034	LI_1	09-May-2016
EY_417	C. semerme	Baltic Sea	H. grypus	C. semerme	1948	CE	16-May-2015
EY_418	C. semerme	Baltic Sea	H. grypus	C. semerme	1946	LI_1	17-May-2015
EY_419	C. semerme	Baltic Sea	P. h. botnica	C. semerme	182	LI_2	09-May-2016
EY_420	C. semerme	Baltic Sea	P. h. botnica	C. semerme	201	LI_2	06-May-2016
EY_421	C. semerme	Baltic Sea	P. h. botnica	C. semerme	1	LI_2	30-Apr-2016
EY_422	C. semerme	Baltic Sea	P. h. botnica	C. semerme	168	CE	30-Dec-2015
EY_423	Corynosoma sp. 2	Baltic Sea	P. h. botnica	Corynosoma sp. 2	181	SI_10	09-May-2016
EY_424	Corynosoma sp. 2	Baltic Sea	P. h. botnica	Corynosoma sp. 2	173	SI_10	09-May-2016
EY_425	C. semerme	Baltic Sea	P. h. botnica	C. semerme	176	LI_1	20-Apr-2016
EY_426	C. semerme	Baltic Sea	P. h. botnica	C. semerme	2	LI_1	30-Apr-2016
EY_427	C. semerme	Baltic Sea	P. h. botnica	C. semerme	3	LI_2	01-May-2016
EY_428	C. semerme	Baltic Sea	P. h. botnica	C. semerme	175	LI_2	20-Apr-2016
EY_429	C. strumosum	Lake Saimaa	P. h. saimensis	C. "magdaleni"	2555	SI_6	12-Jul-2012
EY_430	C. strumosum	Lake Saimaa	P. h. saimensis	C. "magdaleni"	2555	SI_7	12-Jul-2012
EY_431	C. strumosum	Lake Saimaa	P. h. saimensis	C. "magdaleni"	2555	SI_8	12-Jul-2012
EY_432	C. strumosum	Lake Saimaa	P. h. saimensis	C. "magdaleni"	2555	SI_9	12-Jul-2012
EY_433	C. strumosum	Lake Saimaa	P. h. saimensis	C. "magdaleni"	2555	SI_10	12-Jul-2012
EY_434	C. strumosum	Lake Saimaa	P. h. saimensis	C. "magdaleni"	2549	SI_2	1-Jul-2012
EY_435	C. strumosum	Lake Saimaa	P. h. saimensis	C. "magdaleni"	2549	SI_3	1-Jul-2012
EY_436	C. strumosum	Lake Saimaa	P. h. saimensis	C. "magdaleni"	2549	SI_4	1-Jul-2012
EY_437	C. strumosum	Lake Saimaa	P. h. saimensis	C. "magdaleni"	2549	SI_5	1-Jul-2012
EY_438	C. strumosum	Lake Saimaa	P. h. saimensis	C. "magdaleni"	2549	SI_6	1-Jul-2012
EY_439	C. strumosum	Lake Saimaa	P. h. saimensis	C. "magdaleni"	2549	SI_7	1-Jul-2012
EY_440	C. strumosum	Lake Saimaa	P. h. saimensis	C. "magdaleni"	2549	SI_8	1-Jul-2012
EY_441	C. strumosum	Lake Saimaa	P. h. saimensis	C. "magdaleni"	2549	SI_9	1-Jul-2012
EY_442	C. strumosum	Lake Saimaa	P. h. saimensis	C. "magdaleni"	2549	SI_10	1-Jul-2012
EY_443	C. strumosum	Lake Saimaa	P. h. saimensis	C. "magdaleni"	2549	LI_1	1-Jul-2012
EY_444	C. strumosum	Lake Saimaa	P. h. saimensis	C. "magdaleni"	2549	LI_2	1-Jul-2012
EY_445	C. strumosum	Lake Saimaa	P. h. saimensis	C. "magdaleni"	2549	CE	1-Jul-2012
EY_446	C. strumosum	Lake Saimaa	P. h. saimensis	C. "magdaleni"	2557	SI_4	22-Jul-2012
EY_447	C. strumosum	Lake Saimaa	P. h. saimensis	C. "magdaleni"	2557	SI_5	22-Jul-2012
EY_448	C. strumosum	Lake Saimaa	P. h. saimensis	C. "magdaleni"	2557	SI_6	22-Jul-2012
EY_449	C. strumosum	Lake Saimaa	P. h. saimensis	C. "magdaleni"	2557	SI_7	22-Jul-2012
EY_450	C. strumosum	Lake Saimaa	P. h. saimensis	C. "magdaleni"	2557	SI_8	22-Jul-2012
EY_451	C. strumosum	Lake Saimaa	P. h. saimensis	C. "magdaleni"	2557	SI_9	22-Jul-2012
EY_452	C. strumosum	Lake Saimaa	P. h. saimensis	C. "magdaleni"	2585	SI_6	7-Jul-2013
EY_453	C. strumosum	Lake Saimaa	P. h. saimensis	C. "magdaleni"	2585	SI_7	7-Jul-2013
EY_454	C. strumosum	Lake Saimaa	P. h. saimensis	C. "magdaleni"	2585	SI_8	7-Jul-2013
EY_455	C. strumosum	Lake Saimaa	P. h. saimensis	C. "magdaleni"	2585	SI_9	7-Jul-2013
EY_456	C. strumosum	Lake Saimaa	P. h. saimensis	C. "magdaleni"	2584	SI_2	5-Jul-2013
EY_457	C. strumosum	Lake Saimaa	P. h. saimensis	C. "magdaleni"	2584	SI_3	5-Jul-2013
EY_458	C. strumosum	Lake Saimaa	P. h. saimensis	C. "magdaleni"	2584	SI_4	5-Jul-2013
EY_459	C. strumosum	Lake Saimaa	P. h. saimensis	C. "magdaleni"	2584	SI_5	5-Jul-2013
EY_460	C. strumosum	Lake Saimaa	P. h. saimensis	C. "magdaleni"	2584	SI_6	5-Jul-2013
EY_461	C. strumosum	Lake Saimaa	P. h. saimensis	C. "magdaleni"	2584	SI_7	5-Jul-2013
EY_462	C. strumosum	Lake Saimaa	P. h. saimensis	C. "magdaleni"	2584	SI_8	5-Jul-2013
EY_463	C. strumosum	Lake Saimaa	P. h. saimensis	C. "magdaleni"	2586	SI_1	4-Aug-2013
EY_464	C. strumosum	Lake Saimaa	P. h. saimensis	C. "magdaleni"	2586	SI_4	4-Aug-2013
EY_465	C. strumosum	Lake Saimaa	P. h. saimensis	C. "magdaleni"	2586	SI_5	4-Aug-2013
EY_466	C. strumosum	Lake Saimaa	P. h. saimensis	C. "magdaleni"	2586	SI_6	4-Aug-2013
EY_467	C. strumosum	Lake Saimaa	P. h. saimensis	C. "magdaleni"	2586	SI_7	4-Aug-2013
EY_468	C. strumosum	Lake Saimaa	P. h. saimensis	C. "magdaleni"	2586	SI_8	4-Aug-2013
EY_469	C. strumosum	Lake Saimaa	P. h. saimensis	C. "magdaleni"	2586	SI_9	4-Aug-2013
EY_470	C. strumosum	Lake Saimaa	P. h. saimensis	C. "magdaleni"	2586	SI_10	4-Aug-2013
EY_471	C. strumosum	Lake Saimaa	P. h. saimensis	C. "magdaleni"	2586	LI_1	4-Aug-2013
EY_472	C. strumosum	Lake Saimaa	P. h. saimensis	C. "magdaleni"	2561	SI_4	8-Aug-2012
EY_473	C. strumosum	Lake Saimaa	P. h. saimensis	C. "magdaleni"	2561	SI_5	8-Aug-2012
EY_474	C. strumosum	Lake Saimaa	P. h. saimensis	C. "magdaleni"	2561	SI_6	8-Aug-2012
EY_475	C. strumosum	Lake Saimaa	P. h. saimensis	C. "magdaleni"	2561	SI_7	8-Aug-2012
EY_476	C. strumosum	Lake Saimaa	P. h. saimensis	C. "magdaleni"	2561	SI_9	8-Aug-2012
EY_477	C. strumosum	Lake Saimaa	P. h. saimensis	C. "magdaleni"	2528	SI_2	25-Jun-2011
EY_478	C. strumosum	Lake Saimaa	P. h. saimensis	C. "magdaleni"	2528	SI_3	25-Jun-2011
EY_479	C. strumosum	Lake Saimaa	P. h. saimensis	C. "magdaleni"	2528	SI_4	25-Jun-2011
EY_480	C. strumosum	Lake Saimaa	P. h. saimensis	C. "magdaleni"	2528	SI_5	25-Jun-2011
EY_481	C. strumosum	Lake Saimaa	P. h. saimensis	C. "magdaleni"	2528	SI_6	25-Jun-2011
EY_482	C. strumosum	Lake Saimaa	P. h. saimensis	C. "magdaleni"	2528	SI_7	25-Jun-2011
EY_483	C. strumosum	Lake Saimaa	P. h. saimensis	C. "magdaleni"	2528	SI_8	25-Jun-2011
EY_484	C. strumosum	Lake Saimaa	P. h. saimensis	C. "magdaleni"	2528	SI_9	25-Jun-2011
EY_485	C. strumosum	Lake Saimaa	P. h. saimensis	C. "magdaleni"	2528	SI_10	25-Jun-2011
EY_486	C. strumosum	Lake Ladoga	P. h. ladogensis	C. "magdaleni"	2016_2	SI_1_2	2016
EY_487	C. strumosum	Lake Ladoga	P. h. ladogensis	C. "magdaleni"	2016_2	SI_1_2	2016
EY_488	C. strumosum	Lake Ladoga	P. h. ladogensis	C. "magdaleni"	2016_2	SI_3	2016
EY_489	C. strumosum	Lake Ladoga	P. h. ladogensis	C. "magdaleni"	2016_2	SI_4	2016
EY_490	C. strumosum	Lake Ladoga	P. h. ladogensis	C. "magdaleni"	2016_2	SI_5	2016
EY_491	C. strumosum	Lake Ladoga	P. h. ladogensis	C. "magdaleni"	2016_2	SI_6	2016
EY_492	C. strumosum	Lake Ladoga	P. h. ladogensis	C. "magdaleni"	2016_2	SI_7	2016
EY_493	C. strumosum	Lake Ladoga	P. h. ladogensis	C. "magdaleni"	2016_2	SI_8	2016
EY_494	C. strumosum	Lake Ladoga	P. h. ladogensis	C. "magdaleni"	2016_2	SI_9	2016
EY_495	C. semerme	Lake Ladoga	P. h. ladogensis	C. semerme	2016_2	SI_10	2016
EY_496	C. semerme	Lake Ladoga	P. h. ladogensis	C. semerme	2016_2	LI_1	2016
EY_497	C. semerme	Lake Ladoga	P. h. ladogensis	C. semerme	2016_2	LI_1	2016
EY_498	C. semerme	Lake Ladoga	P. h. ladogensis	C. semerme	2016_2	LI_2	2016
EY_499	C. semerme	Lake Ladoga	P. h. ladogensis	C. semerme	2016_2	LI_2	2016
EY_500	C. strumosum	Lake Ladoga	P. h. ladogensis	C. "magdaleni"	2017_1	SI_3	Aug-2017
EY_501	C. strumosum	Lake Ladoga	P. h. ladogensis	C. "magdaleni"	2017_1	SI_5	Aug-2017
EY_502	C. strumosum	Lake Ladoga	P. h. ladogensis	C. "magdaleni"	2017_1	SI_5	Aug-2017
EY_503	C. strumosum	Lake Ladoga	P. h. ladogensis	C. "magdaleni"	2017_1	SI_5	Aug-2017
EY_504	C. strumosum	Lake Ladoga	P. h. ladogensis	C. "magdaleni"	2017_1	SI_6	Aug-2017
EY_505	C. strumosum	Lake Ladoga	P. h. ladogensis	C. "magdaleni"	2017_1	SI_6	Aug-2017
EY_506	C. strumosum	Lake Ladoga	P. h. ladogensis	C. "magdaleni"	2017_1	SI_6	Aug-2017
EY_507	C. strumosum	Lake Ladoga	P. h. ladogensis	C. "magdaleni"	2017_1	SI_7	Aug-2017
EY_508	C. strumosum	Lake Ladoga	P. h. ladogensis	C. "magdaleni"	2017_1	SI_7	Aug-2017
EY_509	C. strumosum	Lake Ladoga	P. h. ladogensis	C. "magdaleni"	2017_1	SI_7	Aug-2017
EY_510	C. semerme	Lake Ladoga	P. h. ladogensis	C. semerme	2017_1	LI_1	Aug-2017
EY_511	C. semerme	Lake Ladoga	P. h. ladogensis	C. semerme	2017_1	LI_1	Aug-2017
EY_512	C. semerme	Lake Ladoga	P. h. ladogensis	C. semerme	2017_1	LI_1	Aug-2017
EY_513	C. semerme	Lake Ladoga	P. h. ladogensis	C. semerme	2017_1	LI_1	Aug-2017
EY_514	C. strumosum	Lake Ladoga	P. h. ladogensis	C. "magdaleni"	300609	SI	30-Jun-2009
EY_515	C. strumosum	Lake Ladoga	P. h. ladogensis	C. "magdaleni"	300609	SI	30-Jun-2009
EY_516	C. strumosum	Lake Ladoga	P. h. ladogensis	C. "magdaleni"	300609	SI	30-Jun-2009
EY_517	C. strumosum	Lake Ladoga	P. h. ladogensis	C. "magdaleni"	300609	SI	30-Jun-2009
EY_518	C. strumosum	Lake Ladoga	P. h. ladogensis	C. "magdaleni"	300609	SI	30-Jun-2009
EY_519	C. strumosum	Lake Ladoga	P. h. ladogensis	C. "magdaleni"	300609	SI	30-Jun-2009
EY_520	C. strumosum	Lake Ladoga	P. h. ladogensis	C. "magdaleni"	300609	SI	30-Jun-2009
EY_521	C. strumosum	Lake Ladoga	P. h. ladogensis	C. "magdaleni"	300609	SI	30-Jun-2009
EY_522	C. strumosum	Lake Ladoga	P. h. ladogensis	C. "magdaleni"	300609	SI	30-Jun-2009
EY_523	C. strumosum	Lake Ladoga	P. h. ladogensis	C. "magdaleni"	300609	SI	30-Jun-2009
EY_524	C. semerme	Lake Ladoga	P. h. ladogensis	C. semerme	300609	LI	30-Jun-2009
EY_525	C. semerme	Lake Ladoga	P. h. ladogensis	C. semerme	300609	LI	30-Jun-2009
EY_526	C. semerme	Lake Ladoga	P. h. ladogensis	C. semerme	300609	LI	30-Jun-2009
EY_527	C. semerme	Lake Ladoga	P. h. ladogensis	C. semerme	300609	LI	30-Jun-2009
EY_528	C. semerme	Lake Ladoga	P. h. ladogensis	C. semerme	LG_4	LI	10-May-2015
EY_529	C. semerme	Lake Ladoga	P. h. ladogensis	C. semerme	LG_4	LI	10-May-2015
EY_530	C. semerme	Lake Ladoga	P. h. ladogensis	C. semerme	LG_4	LI	10-May-2015
EY_531	C. semerme	Lake Ladoga	P. h. ladogensis	C. semerme	LG_4	LI	10-May-2015
EY_532	C. semerme	Lake Ladoga	P. h. ladogensis	C. semerme	LG_4	LI	10-May-2015
EY_533	C. semerme	Lake Ladoga	P. h. ladogensis	C. semerme	LG_4	LI	10-May-2015
EY_534	C. semerme	Lake Ladoga	P. h. ladogensis	C. semerme	LG_4	LI	10-May-2015
EY_535	C. strumosum	Svalbard	P. h. hispida	C. strumosum s.str.	MM300516_1	SI	30-May-2016
EY_536	C. semerme	Svalbard	P. h. hispida	C. semerme	MM300516_1	LI	30-May-2016
EY_537	C. strumosum	Lake Ladoga	P. h. ladogensis	C. "magdaleni"	2016_2	SI_4	2016
EY_538	C. strumosum	Lake Ladoga	P. h. ladogensis	C. "magdaleni"	2016_2	SI_8	2016
EY_539	C. semerme	Lake Ladoga	P. h. ladogensis	C. semerme	2016_2	LI_1	2016
EY_542	C. semerme	Lake Ladoga	P. h. ladogensis	C. semerme	2017_1	LI_1	Aug-2017
EY_544	C. strumosum	Lake Ladoga	P. h. ladogensis	C. "magdaleni"	300609	SI	30-Jun-2009
EY_545	C. strumosum	Svalbard	P. h. hispida	C. strumosum s.str.	MM0309_16A	SI	03-Sep-2016
EY_546	C. strumosum	Svalbard	P. h. hispida	C. strumosum s.str.	23	SI	08-Oct-2017
EY_547	C. semerme	Svalbard	P. h. hispida	C. semerme	23	LI	08-Oct-2017
EY_548	C. strumosum	Svalbard	P. h. hispida	C. strumosum s.str.	MM300516_2	SI	30-May-2016
EY_549	Corynosoma sp. 1	Svalbard	P. h. hispida	Corynosoma sp. 1	MM300516_2	SI	30-May-2016
EY_550	C. strumosum	Svalbard	P. h. hispida	C. strumosum s.str.	MM300516_1	SI	30-May-2016
EY_552	C. semerme	Svalbard	P. h. hispida	C. semerme	MM300516_1	LI	30-May-2016
EY_554	C. strumosum	Svalbard	P. h. hispida	C. strumosum s.str.	MM3008A	SI	30-Aug-2016
EY_555	C. semerme	Svalbard	P. h. hispida	C. semerme	MM3008A	LI	30-Aug-2016
EY_556	C. strumosum	Svalbard	P. h. hispida	C. strumosum s.str.	MM0909_4	SI	09-Sep-2016
EY_557	C. semerme	Svalbard	P. h. hispida	C. semerme	MM0909_4	LI	09-Sep-2016
EY_558	C. strumosum	Svalbard	P. h. hispida	C. strumosum s.str.	MM270616_1	SI	27-Jun-2016
EY_559	C. semerme	Svalbard	P. h. hispida	C. semerme	MM270616_1	LI	27-Jun-2016
EY_560	C. strumosum	Svalbard	P. h. hispida	C. strumosum s.str.	MM0909_6	SI	09-Sep-2016
EY_562	C. strumosum	Svalbard	P. h. hispida	C. strumosum s.str.	MHM240916_5	SI	24-Sep-2016
EY_563	C. strumosum	Svalbard	P. h. hispida	C. strumosum s.str.	MHM240916_5	SI	24-Sep-2016
EY_565	Corynosoma sp. 1	Svalbard	P. h. hispida	Corynosoma sp. 1	MM3008B	SI	30-Aug-2016
EY_566	C. semerme	Svalbard	P. h. hispida	C. semerme	MM3008B	LI	30-Aug-2016
EY_567	Corynosoma sp. 1	Svalbard	P. h. hispida	Corynosoma sp. 1	MHM240916_4	SI	24-Sep-2016
EY_569	C. strumosum	Svalbard	P. h. hispida	C. strumosum s.str.	MM0909_2	SI	09-Sep-2016
EY_570	C. semerme	Svalbard	P. h. hispida	C. semerme	MM0909_2	LI	09-Sep-2016
EY_571	C. strumosum	Svalbard	P. h. hispida	C. strumosum s.str.	MHM170916_2	SI	17-Sep-2016
EY_572	C. strumosum	Svalbard	P. h. hispida	C. strumosum s.str.	MHM170916_2	SI	17-Sep-2016
EY_573	C. semerme	Svalbard	P. h. hispida	C. semerme	MHM170916_2	LI	17-Sep-2016
EY_574	C. strumosum	Svalbard	P. h. hispida	C. strumosum s.str.	MHM170916_3	SI	17-Sep-2016
EY_575	C. semerme	Svalbard	P. h. hispida	C. semerme	MHM170916_3	LI	17-Sep-2016
EY_576	C. strumosum	Svalbard	P. h. hispida	C. strumosum s.str.	MHM240916_6	SI	24-Sep-2016
EY_577	C. strumosum	Svalbard	P. h. hispida	C. strumosum s.str.	MHM240916_6	SI	24-Sep-2016
EY_578	C. semerme	Svalbard	P. h. hispida	C. semerme	MHM240916_6	LI	24-Sep-2016
EY_579	Corynosoma sp. 1	Svalbard	P. h. hispida	Corynosoma sp. 1	24	SI	08-Oct-2017
EY_581	Corynosoma sp. 2	Svalbard	P. h. hispida	Corynosoma sp. 2	22_2017	SI	08-Oct-2017
EY_583	C. strumosum	Svalbard	P. h. hispida	C. strumosum s.str.	21	SI	08-Oct-2017
EY_585	C. strumosum	Svalbard	P. h. hispida	C. strumosum s.str.	23	SI	08-Oct-2017
EY_586	C. strumosum	Svalbard	P. h. hispida	C. strumosum s.str.	MM0909_4	SI	09-Sep-2016
EY_587	C. strumosum	Svalbard	P. h. hispida	C. strumosum s.str.	MM270616_1	SI	27-Jun-2016
EY_588	C. strumosum	Svalbard	P. h. hispida	C. strumosum s.str.	MM0909_6	SI	09-Sep-2016
EY_589	C. strumosum	Svalbard	P. h. hispida	C. strumosum s.str.	MM0909_2	SI	09-Sep-2016
EY_590	C. strumosum	Svalbard	P. h. hispida	C. strumosum s.str.	24	SI	08-Oct-2017
EY_591	C. strumosum	Svalbard	P. h. hispida	C. strumosum s.str.	22_2017	SI	08-Oct-2017
EY_592	C. strumosum	Svalbard	P. h. hispida	C. strumosum s.str.	21	SI	08-Oct-2017
EY_595	C. strumosum	Lake Ladoga	P. h. ladogensis	C. "magdaleni"	2016_2	SI_3	2016
EY_597	C. strumosum	Lake Ladoga	P. h. ladogensis	C. "magdaleni"	2016_2	SI_9	2016
EY_598	C. strumosum	Lake Ladoga	P. h. ladogensis	C. "magdaleni"	2017_1	SI_5	Aug-2017
EY_599	C. strumosum	Lake Ladoga	P. h. ladogensis	C. "magdaleni"	2017_1	SI_6	Aug-2017
EY_601	C. strumosum	Lake Ladoga	P. h. ladogensis	C. "magdaleni"	300609	SI	30-Jun-2009
EY_602	C. strumosum	Lake Ladoga	P. h. ladogensis	C. "magdaleni"	300609	SI	30-Jun-2009
EY_603	C. strumosum	Lake Ladoga	P. h. ladogensis	C. "magdaleni"	300609	SI	30-Jun-2009
LS_064	C. villosum	Svalbard	E. barbatus	C. villosum	MM24-08-16/JK2	SI_8	24-Aug-2016
LS_073	C. villosum	Svalbard	E. barbatus	C. villosum	MM24-08-16/JK2	LI_1	24-Aug-2016
LS_075	C. villosum	Svalbard	E. barbatus	C. villosum	MM06-07-16/JK2	LI_2	06-Jul-2016
LS_076	C. villosum	Svalbard	E. barbatus	C. villosum	MM24-08-16/JK2	SI_7	24-Aug-2016
LS_195	C. villosum	Svalbard	E. barbatus	C. villosum	MM24-08-16/JK2	SI_9	24-Aug-2016
LS_207	C. villosum	Svalbard	E. barbatus	C. villosum	MM24-08-16/JK2	SI_3	24-Aug-2016
LS_208	C. villosum	Svalbard	E. barbatus	C. villosum	MM24-08-16/JK2	SI_5	24-Aug-2016
LS_209	C. villosum	Svalbard	E. barbatus	C. villosum	MM24-08-16/JK2	SI_6	24-Aug-2016
LS_212	C. villosum	Svalbard	E. barbatus	C. villosum	MM06-07-16/JK2	SI_5	06-Jul-2016
LS_213	C. villosum	Svalbard	E. barbatus	C. villosum	MM06-07-16/JK2	SI_6	06-Jul-2016
LS_214	C. villosum	Svalbard	E. barbatus	C. villosum	MM06-07-16/JK2	SI_7	06-Jul-2016
